# Supplementary material for: Full-Dimensional Ab Initio Potential Energy Surface and Vibrational Energy Levels of Li2H
Source: Molecules. 2018 Dec 21;24(1):26. doi: 10.3390/molecules24010026 (PMC6337435; doi:10.3390/molecules24010026)
Supplement: Supplementary file 1 [file molecules-24-00026-s001.zip]

Archive with 38 entries (29 files):
- supplementaries_molecules/
- supplementaries_molecules/.DS_Store
- supplementaries_molecules/fortran_files/
- supplementaries_molecules/fortran_files/Global_PES/
- supplementaries_molecules/fortran_files/Global_PES/coeff.dat
- supplementaries_molecules/fortran_files/Global_PES/driver_Li2H.f90
- supplementaries_molecules/fortran_files/Global_PES/example.inp
- supplementaries_molecules/fortran_files/Global_PES/example.out
- supplementaries_molecules/fortran_files/Global_PES/pes_Li2H.f90
- supplementaries_molecules/fortran_files/Local_PES/
- supplementaries_molecules/fortran_files/Local_PES/coeff_Li2H_local.dat
- supplementaries_molecules/fortran_files/Local_PES/driver_Li2H.f90
- supplementaries_molecules/fortran_files/Local_PES/example.inp
- supplementaries_molecules/fortran_files/Local_PES/example.out
- supplementaries_molecules/fortran_files/Local_PES/pes_Li2H_local.f90
- supplementaries_molecules/Molecules_Li2H_Supplementary_Material.pdf
- __MACOSX/
- __MACOSX/._supplementaries_molecules
- __MACOSX/supplementaries_molecules/
- __MACOSX/supplementaries_molecules/._.DS_Store
- __MACOSX/supplementaries_molecules/._fortran_files
- __MACOSX/supplementaries_molecules/._Molecules_Li2H_Supplementary_Material.docx
- __MACOSX/supplementaries_molecules/._Molecules_Li2H_Supplementary_Material.pdf
- __MACOSX/supplementaries_molecules/fortran_files/
- __MACOSX/supplementaries_molecules/fortran_files/._Global_PES
- __MACOSX/supplementaries_molecules/fortran_files/._Local_PES
- __MACOSX/supplementaries_molecules/fortran_files/Global_PES/
- __MACOSX/supplementaries_molecules/fortran_files/Global_PES/._coeff.dat
- __MACOSX/supplementaries_molecules/fortran_files/Global_PES/._driver_Li2H.f90
- __MACOSX/supplementaries_molecules/fortran_files/Global_PES/._example.inp
- __MACOSX/supplementaries_molecules/fortran_files/Global_PES/._example.out
- __MACOSX/supplementaries_molecules/fortran_files/Global_PES/._pes_Li2H.f90
- __MACOSX/supplementaries_molecules/fortran_files/Local_PES/
- __MACOSX/supplementaries_molecules/fortran_files/Local_PES/._coeff_Li2H_local.dat
- __MACOSX/supplementaries_molecules/fortran_files/Local_PES/._driver_Li2H.f90
- __MACOSX/supplementaries_molecules/fortran_files/Local_PES/._example.inp
- __MACOSX/supplementaries_molecules/fortran_files/Local_PES/._example.out
- __MACOSX/supplementaries_molecules/fortran_files/Local_PES/._pes_Li2H_local.f90
