# Supplementary material for: Full-Dimensional Ab Initio Potential Energy Surface and Vibrational Energy Levels of Li2H
Source: Molecules. 2018 Dec 21;24(1):26. doi: 10.3390/molecules24010026 (PMC6337435; doi:10.3390/molecules24010026)
Supplement: Supplementary file 1 [file molecules-24-00026-s001.zip › supplementaries_molecules/fortran_files/Global_PES/coeff.dat]

  -15.4484122145016     
  3.395684313249572E-002
  8.832870452802144E-002
  0.590172525415948     
  -1.13837533255446     
  -6.25323593116839     
 -0.392223143716666     
  -5.50484492350025     
  -5.39768284147153     
   9.79516113223828     
   6.69567510309362     
   48.5370036715962     
  -27.6511635625086     
  -131.850779283745     
   10.1710184213608     
  -13.8361924446697     
   101.883539627329     
   80.8843362464700     
  -77.1296427986651     
  -16.6975864146128     
  -185.119623550430     
   173.054072576116     
   1581.03276140107     
  -1097.44480777992     
  -295.006929077934     
   825.319055233506     
   80.6675160462246     
  -230.728442042619     
   61.0998171553060     
  -91.7325132037715     
  -17.0023583917151     
  -294.957907986132     
   490.319283465749     
  -376.183291589122     
  -3359.99293729084     
   744.110339052496     
  -1819.23053271488     
   4554.69161798893     
   559.782514774968     
  -3124.98111084492     
  -275.205092941018     
  -451.726659319851     
   388.919611758069     
   1532.33149020534     
  -1200.77415073727     
  -1173.94125572458     
   862.124579633429     
   1423.71660071353     
  -744.047267564728     
   199.512993348341     
   1695.89522841604     
   309.885407523395     
   5063.30420440481     
  -5370.95197656171     
  -1412.30002516377     
  -402.927587191070     
  -2231.07133496529     
  -582.850723019549     
   3170.57228710077     
   714.218382969407     
   1383.07013014883     
   1081.04075163557     
  -506.543623684343     
   428.327486529594     
   1330.04890765788     
   752.925066710647     
  -1243.29438155967     
  -1190.77880045822     
   312.729272679038     
   187.366630139915     
   1969.43453957450     
  -393.962462939203     
   3608.51698643666     
  -1612.64932059619     
  -37.4653778389224     
  -1163.27953757114     
  -502.320247726861     
   2784.38100461357     
  -280.378177343584     
  -1319.84986659799     
   885.859216373764     
   814.744302922082     
  -608.429369819134     
  -785.869154221270     
  -1149.05067633212     
   1335.74129446107     
   3784.79064886251     
  -24.1183339025374     
  -5649.87359476797     
   1184.20009595314     
   2953.23223779741     
  -870.506295709586     
  -1714.80555726327     
   418.476859658683     
   196.131957194780     
  -297.247095196909     
  -1252.00323886112     
   2177.51909218744     
  -796.609954471633     
  -627.358408198387     
  -2726.66359515753     
   1703.95148677157     
   300.821291431863     
  -291.779596934645     
   737.993827900456     
   3511.95641065177     
   3800.42554041026     
  -580.108052096641     
  -1930.74713703669     
   214.676434867189     
  -2084.15572078155     
  -577.118910314961     
  -805.306601869246     
  -1265.72963893053     
  -257.835583136228     
  -351.368060843484     
   2131.23597086558     
   77.1425782365995     
  -2372.14562465780     
  -703.421084695987     
   832.866080417455     
   1231.98110287573     
   640.660002498887     
  -105.294008309198     
  -226.298466286552     
  -1287.64455551344     
  -666.471653507915     
   1628.73237637696     
  -640.255031773073     
   608.978918912652     
  -2219.47293132599     
   722.061228558646     
  -1188.85985638567     
  -3827.10544017632     
   200.443006225960     
   2462.14249983569     
   1106.22208143795     
   465.517279740964     
   1357.38743201899     
   2213.84848654899     
   1471.68153412385     
  -2330.15649344034     
  -2260.44505038153     
   151.067709869547     
  -1514.80771959906     
   567.845976194647     
   593.200911668207     
   1255.47058448339     
   604.167209565911     
  -839.943232562089     
   1059.15253899597     
  -1608.81641500924     
  -564.468811292357     
  -21.0566266926216     
   1585.27586812454     
  -1314.04075338408     
  -1730.52913652114     
   1831.77078138585     
   2100.61183534791     
  -353.844063042908     
  -612.294625202277     
  -706.310936688034     
   695.068887207898     
   1212.76234190445     
  -1051.08252138879     
   1610.23916034892     
  -280.267407749626     
  -334.354051995784     
  -124.304404807433     
  -2270.47752779377     
  -608.606186750426     
   331.897332068496     
  -532.897860669688     
  -1016.94289377675     
   1674.99439240311     
   1257.41364610154     
   499.744257921566     
   38.7661439070052     
  -503.478656617643     
  -598.252495295021     
  -22.7727966375962     
  -574.573871106859     
  -3321.99326612226     
  -956.244593931224     
   1642.58558009551     
   799.005835159663     
   822.596968663836     
   827.691392215116     
   1802.07332891260     
   1310.44630132159     
   998.299760636116     
  -1045.22166078805     
   545.843081770309     
  -1502.21012923264     
  -1619.55948180904     
   960.488290365155     
   4060.90920794977     
  -608.844811138952     
  -2960.29589330938     
   140.672217475316     
   1064.92119148800     
  -135.024416751885     
  -251.820958870314     
   367.747581752730     
   1636.23871872942     
   524.659344079598     
  -2654.40566481808     
   737.354978371439     
   858.015146703278     
  -2344.39589670469     
   570.306951661387     
   1259.65304532716     
   789.427899829559     
  -999.068866780646     
   94.9350486075020     
   811.249541351996     
   2326.90568286335     
   1839.60151360534     
  -793.615449277206     
  -496.851889777453     
   302.427786866662     
   1683.79332640123     
   1663.23906543674     
  -1134.74139291272     
  -1120.92315434917     
  -1505.84027871820     
  -2357.36954227674     
  -821.488245294293     
  -1041.70681735313     
  -2838.20353065807     
   1103.96171866329     
   3569.13477045560     
   2722.72927204742     
  -698.959157790652     
  -866.931085549683     
  -1113.44878624485     
  -1567.75880235445     
   1017.59374350317     
   1422.54142484330     
   278.728792325205     
  -130.482493990273     
  -1443.83851883828     
   31.8750942214993     
  -1663.95687557455     
   2643.45539937332     
   5302.07677692601     
   359.590149048676     
  -3196.89878722066     
  -2659.22724772268     
  -1533.96565703079     
   309.275874506360     
   950.113228465987     
