# Supplementary material for: Full-Dimensional Ab Initio Potential Energy Surface and Vibrational Energy Levels of Li2H
Source: Molecules. 2018 Dec 21;24(1):26. doi: 10.3390/molecules24010026 (PMC6337435; doi:10.3390/molecules24010026)
Supplement: Supplementary file 1 [file molecules-24-00026-s001.zip › supplementaries_molecules/fortran_files/Global_PES/example.inp]

  -1.43038134302451       -1.50551874614298       0.000000000000000E+000  ! H
   1.80427091262077       -1.50551874614298       0.000000000000000E+000  ! Li
  -1.59583948373970        1.72489900092337       0.000000000000000E+000  ! Li
  -15.5764790262821     
