# Supplementary material for: Full-Dimensional Ab Initio Potential Energy Surface and Vibrational Energy Levels of Li2H
Source: Molecules. 2018 Dec 21;24(1):26. doi: 10.3390/molecules24010026 (PMC6337435; doi:10.3390/molecules24010026)
Supplement: Supplementary file 1 [file molecules-24-00026-s001.zip › supplementaries_molecules/fortran_files/Global_PES/example.out]

 x, y and z coordinates of H  , [a.u.]
   -1.43038134   -1.50551875    0.00000000
 x, y and z coordinates of Li1, [a.u.]
    1.80427091   -1.50551875    0.00000000
 x, y and z coordinates of Li2, [a.u.]
   -1.59583948    1.72489900    0.00000000
 
Potentail energy :  -15.57647903[a.u.]
