# Supplementary material for: Full-Dimensional Ab Initio Potential Energy Surface and Vibrational Energy Levels of Li2H
Source: Molecules. 2018 Dec 21;24(1):26. doi: 10.3390/molecules24010026 (PMC6337435; doi:10.3390/molecules24010026)
Supplement: Supplementary file 1 [file molecules-24-00026-s001.zip › supplementaries_molecules/fortran_files/Local_PES/coeff_Li2H_local.dat]

  -20.6077417276078     
   13.8452333986712     
   7.55132160123065     
  -36.3097326445839     
  -19.9985247606446     
   18.3003432197391     
   19.3644126442791     
   51.0389727669349     
  -5.21136770677127     
  -12.8298712943841     
  -13.4157273774176     
  -16.3841460868990     
  -9.93277250807234     
   19.4118106613353     
   43.2233784027944     
   29.9882153941056     
  -33.6415929729014     
   7.71477771958204     
   23.4566882034132     
  -8.37415033403098     
  -32.7842479005287     
  -18.3093799630092     
  -6.02684324850653     
   4.38494186861768     
  -3.87619593690277     
  -7.85656682264497     
   28.5340162853049     
   9.45249750541856     
  -26.8822614821812     
   17.7086824410669     
   44.1987103292856     
  -1.23769788445372     
  -19.9360909886975     
  -10.6094439052310     
  -19.1080206724052     
  -21.7659912690283     
   2.22947668179009     
  -9.34253622846051     
  -38.6311152002643     
  -21.5760130930759     
   10.9576688645038     
   23.7390532282305     
   3.35342156395739     
   7.59638733754003     
  -17.5262644657085     
   14.5065306087861     
   41.5848997864463     
   6.27438976967984     
   5.18758292757237     
  -2.19642990558063     
  -20.0942138359609     
  -32.6872456294120     
  -6.17394378876806     
  -4.03547837856191     
   11.0131714334077     
  -26.1411163481623     
  -10.7294657971034     
  -32.1721520925223     
  -16.5541975984241     
  -3.45606769116734     
   8.24598548343885     
   20.4948041382250     
  0.347494335712264     
   8.45886959720404     
  -17.9028373656695     
   9.15894413372779     
   24.2249337451205     
   8.91145276423540     
   25.1448243154364     
   1.75981132662958     
  -12.6263669334767     
  -27.6097239228400     
  -15.5477561642025     
 -0.621417390806581     
   10.2116855028755     
   10.5918338921933     
   8.13352988040229     
   21.1944075861382     
  -41.3929346554819     
  -13.9832934906805     
  -8.22397169320974     
  -7.80019623660701     
  -10.0846367690751     
  -12.5357499943723     
   10.5194579088367     
   16.1082560553384     
   1.80425954253438     
  -5.81363875328034     
   2.31289926510908     
  -22.6941539037108     
  0.168944774695934     
   4.70473495826117     
   7.42291654208801     
   32.4178568896912     
   2.81705566888636     
  -2.23663270633728     
  -11.2986757224419     
  -16.4788393325305     
   5.13870695344864     
  -9.36603836701715     
   10.0684103049123     
   19.5048086871358     
   24.5485552498429     
   26.5707032856115     
  -20.5664635175221     
   4.30378163550644     
   26.6896567227671     
  -17.5220213690718     
  -21.3450263082933     
   16.0915189600586     
 -0.269617276001460     
  -11.7791297505936     
  -24.5861432777112     
  -7.21724460024451     
   10.3711973628997     
   8.57071868454809     
   2.50667269792446     
  -10.5833243149409     
  -5.20466432823633     
  -23.8274645024556     
  -10.8377673818856     
  -8.99050878418225     
   5.35899347758656     
   28.1036246936893     
   3.23311693378353     
   6.60491173495328     
   7.82274638473448     
  -9.99787333999856     
   14.3985896384625     
  -19.3581513975046     
  -4.92422296322511     
   26.0231282110883     
   7.06246275391258     
   23.0673995385474     
   9.84226297279045     
   19.4937691587715     
   25.0479768373865     
   28.8892850381970     
  -30.9948628782584     
  -10.0769653861375     
   25.4923889547339     
   7.25137256864765     
  -29.1073447019440     
   33.6450879410797     
   5.82870824154041     
  -11.9709772425767     
  -26.3090735152575     
  -18.4360712980972     
  -3.25779900760038     
   5.81216775196514     
   3.96094372131160     
   2.63934073271563     
   1.26149422243117     
  -8.91604648019516     
  -14.1702933879479     
  -17.9565720284313     
  -20.5883771524061     
  -15.1313773371346     
   5.22253647915901     
   17.2015203897360     
   3.68268724859179     
   11.8237007680808     
   22.8428889839631     
  -1.20163186387340     
   23.9664947331212     
  -16.3047657217206     
  -15.2526437922126     
   30.7031477846400     
  -5.03484251117174     
  -7.00358309463530     
   7.33671198443781     
   28.8030858469795     
   11.2773916700733     
   20.6691235246686     
   12.2843236109092     
  -18.7483275486859     
   6.57903591920510     
   15.6360439762534     
   28.6587967065088     
  -16.0789464541553     
  -26.2538907463423     
   19.9188389287226     
   26.5821334244899     
  -33.9027521799144     
   43.6384790017133     
   10.8967509239579     
  -12.2586636378445     
  -21.5607733765728     
  -20.0877099583606     
  -12.5894744667292     
  -4.30144691867706     
   1.10344405824793     
   12.7751764949542     
   2.43068286451995     
  -2.02263931881212     
 -3.426056350525286E-002
  -22.7726292378009     
  -6.71151180975260     
  -26.7428825211517     
  -15.9925014912198     
   7.41603916730438     
   4.84679757533895     
   3.67600549238728     
   13.3982646192743     
   30.7336435467873     
   5.77001820454526     
   30.2988070930974     
  -7.48290205060198     
  -17.6492296632535     
   33.4864364192967     
  -7.33430729401156     
  -28.7510807423306     
  -6.91183974672955     
   33.4559175015329     
   2.57221422230141     
  -4.05675538570164     
   7.49073890451136     
  -2.05559510162714     
   19.6400437014339     
   6.21730922717166     
   15.4566749017316     
   8.28068826020783     
  -35.6334122198399     
  -9.79561225762578     
   2.46836710260638     
   26.6273822940347     
  -1.16846691575624     
  -38.4799892548658     
   12.9588808600858     
   38.8315126700156     
  -34.8148976736929     
   47.5566170021244     
   14.7197897966338     
  -12.6953914501177     
  -14.5303217314876     
  -15.1839183393015     
  -14.2989265837758     
  -11.7124903444598     
  -7.04723386713136     
   11.0676964669632     
  8.169114017825940E-003
   14.2377032347595     
   8.33273216311859     
  -6.76710340348859     
   13.1886682395263     
  -29.1996804953000     
   5.94868540120553     
  -28.7259616689923     
  -14.9648782577197     
   10.9972862364249     
  -5.47943800512020     
   2.62696231576247     
   12.3830728755030     
   31.8345377684860     
   9.23341174455263     
   31.8456310148026     
  0.178113039317897     
  -15.5662950882353     
   33.3994080099647     
  -4.79919881969011     
  -36.2353390719683     
  -17.2405157004742     
   34.2540388939126     
  0.464497289603513     
  -20.6609188776670     
  -12.9112069813533     
  -1.15493510941289     
   27.0189764727149     
   3.60049371944814     
  -2.16399194842831     
   3.92747227746029     
  -13.1236607631649     
  -22.5879767048141     
   6.37893071478211     
  -2.88686689622278     
   9.56043871606753     
   7.52958235815222     
  -28.2403767577246     
  -23.5196268123532     
  -9.89341801458865     
   23.5979539107625     
   11.0003071307252     
  -44.9717696943604     
   6.50860112107042     
   44.7035720262308     
  -32.8359851033830     
   47.1208114591872     
   16.7581165920330     
  -12.7523067879071     
  -7.85693669714492     
  -7.81338479618910     
  -10.4588539427116     
  -13.2411907420451     
  -13.3093205794967     
  -8.10038295914919     
   26.4267267743141     
   3.28813563226766     
   12.4495576522586     
   17.8718254441421     
  -11.5618985182972     
   26.6358868055350     
  -32.6041639188513     
   16.2644421799858     
  -27.2472243547678     
  -14.6555108213277     
   14.7632558617637     
  -12.2295908403074     
  0.496529509901127     
   10.0534309755114     
   28.2340560554301     
   9.43430892273844     
   29.1038646432479     
   3.59361557968170     
  -12.6576887953220     
   30.2303965531309     
  -2.43909638672310     
  -35.2699314889159     
  -21.1025541460023     
   31.7160305989425     
  0.891900942424329     
  -26.4787595500679     
  -26.9574169247243     
  -6.13791843678185     
   29.0457033971619     
   4.95775248800292     
  -11.2997704035625     
  -7.22462608940637     
  -5.44803442375457     
  -12.9953511125847     
   16.9832521071590     
  0.746623574333749     
  -1.34824880192065     
   3.43087229057333     
  -14.7735425408806     
  -45.5474696267559     
  -5.77195036165326     
  -12.0585366610546     
   4.24414154585133     
   8.63479620983846     
  -18.6466924552887     
  -32.3541662689113     
  -19.3027852178639     
   20.1171038368232     
   19.4305363131670     
  -46.5555442733451     
   1.22712487110761     
   45.6526616894725     
  -29.6221823853528     
   43.7165631031248     
   16.6878391061204     
  -12.0029493157778     
  -2.62695320321289     
 -0.862603025957700     
  -4.40604725059471     
  -10.2433568976822     
  -14.7940903871159     
  -14.3936762887591     
   15.9941727312923     
  -6.32815931236078     
   26.0304814493353     
   9.39529231116481     
   8.79809936415143     
   27.7116115133861     
  -15.2966674878446     
   36.9101191642698     
  -33.0741907517728     
   22.0053873978671     
  -23.4924335417403     
  -16.2195018333480     
   17.9200803602694     
  -15.3205458408093     
  -2.15018352956170     
   7.42716527182310     
   22.3356487801264     
   7.51223209592787     
   23.6584808076665     
   2.87290732070444     
  -10.7617133418011     
   24.7496795019796     
  -2.44427686858568     
  -31.9911711201753     
  -21.0595124657181     
   26.6636796785366     
  0.536861172639383     
  -26.5498290485593     
  -32.0209264832993     
  -9.63420191847107     
   26.8972113535960     
   6.19999366358034     
  -13.3781573325094     
  -13.4868553947252     
  -4.97742554525981     
  -4.13822597640104     
   21.3870262993239     
   6.44909358236726     
  -3.32203571280437     
  4.018544651040479E-002
  -3.33472585980466     
  -29.5276671220640     
  -26.1136135274246     
   7.17090075363881     
  -3.48067351637282     
  -1.31615608180298     
   4.58446545908422     
  -11.6649666385969     
  -39.9643865468536     
  -14.6465802306728     
  -19.3090995341723     
 -3.731206592281389E-002
   10.2206023216044     
  -9.30677007691754     
  -36.5819435745213     
  -25.4195612337269     
   16.4469448290346     
   24.1759744838450     
  -45.0438980045425     
  -2.95822506921485     
   43.1675563856470     
  -26.5650199041029     
   38.4237859511848     
   14.6599761211899     
  -10.3654593767177     
   1.03131073048758     
   4.33145261355227     
   1.35648269918717     
  -5.31490348097562     
  -12.4274768015393     
  -16.3394467161693     
  -13.6668095365995     
   31.8671219336365     
  -2.45824221415558     
   22.6363109805452     
   16.0126738067512     
   4.67925906768906     
   35.1635425117608     
  -17.4708838809778     
   42.2099647387861     
  -31.2097939680683     
   22.6805379892531     
  -18.5424622418088     
  -19.5350851901029     
   20.2467115022128     
  -15.4841377740162     
  -4.43252267014634     
   5.11774187336778     
   16.0485890100933     
   4.69921220380693     
   17.2353549252444     
 -0.382980699324430     
  -10.1561703990231     
   18.2049051801831     
  -4.68470790393138     
  -29.5057667130292     
  -19.7539138239680     
   20.2382351385714     
  -1.65610359080955     
  -25.3549586409916     
  -32.2003813406669     
  -10.8229718483925     
   22.0748817528632     
   5.26861395797102     
  -13.0306813107401     
  -15.1066793240676     
  -4.74091287468373     
   1.41756815975376     
   20.8916245999060     
   9.75581589648078     
  -1.40837925687337     
  0.404351547650628     
   4.91005259725894     
  -5.55502657792466     
  -17.4640003391227     
   13.7325326172583     
   5.93778431633125     
   2.30055046348120     
   6.63458350403720     
   1.37376091766386     
  -26.4947719329810     
  -50.8769064579922     
 -0.683286418393955     
  -7.57111588874281     
  -1.81614128789292     
   6.10398228723036     
  -6.54245285652305     
  -31.6271689624591     
  -20.0981557759101     
  -24.1510854818304     
  -3.32781857347873     
   11.3570570289871     
  -1.60419539465470     
  -37.5329656091081     
  -28.8123423954430     
   12.7000928367209     
   25.8160610518278     
  -42.1519757198932     
  -6.34150750387447     
   38.5458226289383     
  -24.4101137298132     
   32.1414317491507     
   11.2467466434184     
  -8.05474756626147     
   3.39601784954195     
   7.53614331628856     
   5.60574325526287     
 -0.505063597209122     
  -8.27565147702283     
  -14.6914180567032     
  -16.5870778689308     
   15.7365996602335     
  -11.3262433408990     
   28.1899919470843     
   2.05178360901441     
   17.9472204947437     
   21.2079808334885     
   1.02503135827825     
   38.8161857341800     
  -18.0643020206109     
   42.3187638859806     
  -27.7311600774507     
   19.1033024043979     
  -13.1362513545742     
  -23.7342154341311     
   21.9436707774398     
  -13.7285738182881     
  -5.51023562130477     
   3.38058413349970     
   10.5373754862169     
   1.91761871278368     
   11.1539310857388     
  -4.40964718984974     
  -10.3635074662037     
   11.7781497008777     
  -8.00879592939506     
  -28.3857419306164     
  -18.5200494570179     
   13.5981274077781     
  -5.16575513236762     
  -24.8368170873139     
  -31.1348659048363     
  -11.0024779114500     
   16.0635866629292     
   2.16648760182354     
  -13.1686933913803     
  -15.2690984434385     
  -4.40685113959890     
   4.60129697862094     
   17.3406320444503     
   9.44994743183843     
 -2.305242549221309E-002
   1.79616644932157     
   10.5932012706110     
   12.7616700766313     
  -1.62857208247217     
   15.0429149819124     
   11.3765286441531     
   7.46873848792495     
   11.6600972241695     
   14.2144745906432     
  4.704064339551417E-002
  -33.1971414518779     
  -26.5753149663028     
   7.25183127729019     
   4.32127228959357     
   5.51390253529421     
   11.3927321747411     
   6.42522234076917     
  -20.1636770186730     
  -44.7649486397116     
  -6.26276820597252     
  -10.8945644313709     
  -2.69152087330499     
   7.16454022385165     
  -1.38546091551952     
  -22.8736013999244     
  -22.8866971646039     
  -26.8813716630940     
  -5.85785517761711     
   11.6066731166424     
   3.93763192359232     
  -36.6129942509393     
  -30.2836012409650     
   8.97088814702900     
   25.1364549302353     
  -39.0340592227659     
  -9.14857403968044     
   32.8520607033236     
  -23.2837717518243     
   25.6402753500758     
   7.22629358603773     
  -5.42895486298725     
   4.82167892753501     
   9.07474379053129     
   8.09354778780255     
   3.13327017826516     
  -4.04457564135100     
  -11.2167987389583     
  -15.8532122508378     
  -15.4638886609191     
   27.3702658325723     
  -8.24509448592919     
   22.9427268050299     
   5.88750910822970     
   13.1781407612487     
   23.9233188966455     
  -1.71087574687491     
   38.4898379840979     
  -17.3086701915370     
   38.1341967034306     
  -23.2620336290469     
   12.7583200195252     
  -7.67848473309503     
  -27.7410577563216     
   23.3841363960362     
  -10.9992923962981     
  -4.83707811148772     
   2.23106048594630     
   6.30246560307774     
 -0.315146300251069     
   6.16643910060491     
  -7.93211891561911     
  -10.7748693859871     
   6.28294100425019     
  -11.2231716555661     
  -28.0145954880414     
  -17.6361249501203     
   7.64015197629620     
  -8.93484169465173     
  -25.0948551580325     
  -30.3625581448275     
  -11.1662276673864     
   10.0690874977346     
  -2.06597480272463     
  -14.4884857126825     
  -15.9317949054562     
  -5.18155239708741     
   5.65366418136396     
   12.4390476186253     
   6.34340710144204     
 -0.828280265564846     
   1.72650583242317     
   12.8541152229252     
   23.2557166120541     
   10.7080155054432     
   13.0122934698037     
   12.1292865862629     
   9.94400175538649     
   15.1811634676589     
   23.1501464900547     
   21.9030608677193     
   1.58518753306757     
  -16.5813243914911     
   9.98827687552124     
   11.3777333965678     
   12.8692250886010     
   19.1593848914209     
   21.1738567430165     
   6.11979813462564     
  -27.4527739898098     
  -49.6724926388376     
   2.22796092477743     
   2.20673923130613     
   6.68815083696735     
   13.9863867643721     
   10.4483294414993     
  -13.0674506054479     
  -36.6190108478767     
  -9.92578525470872     
  -13.3389856918042     
  -3.82870869141536     
   7.40750392516197     
   2.71676503159743     
  -15.0810905667449     
  -23.9378788802227     
  -28.0430362205941     
  -7.84581506814745     
   10.9209504047449     
   7.36498109751348     
  -34.8650397443859     
  -30.5175399563437     
   5.39347292854569     
   22.9431975080628     
  -36.2435815697125     
  -11.4558916351301     
   26.9183742567427     
  -22.9099189905875     
   19.5478764831071     
   3.35431554928858     
  -2.84680400926166     
   5.60053980934301     
   9.43573773148144     
   9.09244271314406     
   5.34568390055017     
 -0.662001008817207     
  -7.42095746092998     
  -13.1078518126374     
  -15.7397754093733     
   11.4733459507383     
  -13.4991032632296     
   21.7509893746673     
  -5.31103021229658     
   17.5071770994407     
   8.27278547645067     
   9.01657391212714     
   23.9648592547902     
  -3.40842630948674     
   34.8590387942491     
  -15.5163057098429     
   31.0951932215663     
  -18.2673252806384     
   5.24699401875186     
  -2.35327813349569     
  -30.6504877544487     
   24.9063280880288     
  -8.02039549027436     
  -2.26047680959172     
   1.56119554247404     
   3.38829840438719     
  -1.81913112917888     
   2.53162107225903     
  -10.3063702768762     
  -10.9534971219826     
   2.10311418656308     
  -13.5439640394164     
  -27.5882915119996     
  -16.9025380438416     
   2.88075256880737     
  -12.0558884941722     
  -25.5005655661245     
  -29.9474017272307     
  -11.5649762204347     
   4.88633540295561     
  -6.25866897055279     
  -16.4532249383323     
  -17.3949243497773     
  -7.39356911498924     
   4.84422578906411     
   7.45807767537542     
   1.92972134218480     
  -3.48334367418974     
 -0.401148913905845     
   11.5206014743432     
   26.3435350594774     
   17.4162072358478     
   9.41090081148262     
   9.52002539833986     
   8.94721435316881     
   15.2035003070886     
   26.4418284038669     
   34.3463053012721     
   28.8578169190885     
   2.47865082530898     
   9.31159055769991     
   13.1689417719629     
   16.2108044920275     
   23.9215867507941     
   31.4948316080467     
   28.5976438315710     
   6.94845379860413     
  -28.9594760408136     
  -24.3214019842431     
   5.88142976453950     
   10.2136768726756     
   15.2192464984549     
   22.9779562881270     
   25.2139660498411     
   11.1381488636636     
  -20.2963948133310     
  -43.1200566623425     
  -1.49162229451771     
 -3.746945021109482E-002
   6.34566183203231     
   14.6119205393857     
   12.8810418606387     
  -6.73725754386125     
  -28.2927823893674     
  -12.2024223923897     
  -15.0069713974078     
  -5.11065662610293     
   6.82223121705880     
   5.38078443776431     
  -8.85681829855036     
  -23.9924586693675     
  -28.1380327359961     
  -9.42050381016183     
   9.49431234895591     
   9.03643692102226     
  -32.8887248563863     
  -29.9730616949754     
   2.13443921645571     
   19.9542560594224     
  -33.8927847297963     
  -13.2279925175398     
   21.3491826844107     
  -22.8523780312425     
   14.3141157153108     
  0.205732321693230     
 -0.580995849279949     
   5.93527907864449     
   9.06820282987620     
   9.04730251971962     
   6.32392087033429     
   1.59673333049048     
  -4.17271891085623     
  -9.76702753025549     
  -13.7677071889851     
  -14.6989642581613     
   17.2127103508123     
  -11.3169690108477     
   16.0738198495197     
  -3.10487668130742     
   12.6601812639044     
   8.99999775180376     
   5.75527301422334     
   21.7470645757981     
  -4.13469577734450     
   29.0116840989250     
  -12.9924236394735     
   22.7095334454699     
  -13.0747577849000     
  -2.07601240777644     
   2.75512187763459     
  -31.9125204607997     
   26.6996899858946     
  -5.26010402336071     
   2.00890787823250     
   1.22478429185517     
   1.59333905291774     
  -2.63213825553836     
  0.177771214622327     
  -11.3981048908195     
  -10.7026818597942     
 -0.724272684594916     
  -14.6649906875818     
  -26.5776006533089     
  -16.0524575403205     
 -0.518750871014575     
  -14.0323243030994     
  -25.4322122563464     
  -29.4136973158690     
  -12.0118717259195     
  0.901008180953990     
  -9.58438645396360     
  -18.2428719170990     
  -19.0964854472824     
  -10.4421334791120     
   2.78267407372006     
   3.17219734684510     
  -2.45857799930838     
  -6.88216673586281     
  -3.86417176990862     
   7.55355660109653     
   23.7958149114169     
   19.0909073581197     
   5.52678749370712     
   5.33557920059399     
   5.54072478275512     
   12.0736340317679     
   24.5697778529620     
   37.6522306818029     
   43.2351821542520     
   17.0513109087096     
   6.92184323956737     
   11.2643873834438     
   15.3212719746162     
   24.0287702895973     
   35.1146794144940     
   41.2790400343078     
   33.9217896475073     
   8.77544183049517     
  -13.2780672452616     
   6.25107120629179     
   12.8261459647157     
   19.1270707576374     
   28.2780044455134     
   35.6076960313696     
   32.3063111364008     
   11.4690539812894     
  -22.9242168821203     
  -44.0364281934001     
   2.64098920538433     
   8.32622845393510     
   15.2612062429088     
   23.7873444795361     
   26.5282150256142     
   14.4378444767664     
  -13.4236447504595     
  -35.4859345507134     
  -4.18754113310053     
  -2.18930031118617     
   5.01881781937838     
   13.7256424053438     
   13.7202650218177     
  -1.86086700852662     
  -20.8337990964306     
  -13.5485381093783     
  -16.0422989144608     
  -6.40522104601664     
   5.60188042831170     
   6.67341194276669     
  -4.29335448474889     
  -23.5188841345122     
  -27.5283961997093     
  -10.6239070447256     
   7.62824263475949     
   9.42973579020700     
  -30.9330285478097     
  -28.9093639424900     
 -0.644940581608507     
   16.7410735782945     
  -31.8549017879587     
  -14.3912811780008     
   16.5320019152968     
  -22.6974543432947     
   10.1936577990322     
  -1.89255544476634     
   1.21174943482557     
   5.95751765045905     
   8.30907645453788     
   8.38012040253679     
   6.42080078946972     
   2.83783945651550     
  -1.78788141359974     
  -6.69144118883566     
  -10.9340275623318     
  -13.4552842432655     
   5.80614200537355     
  -13.2017835690005     
   11.6315918500791     
  -9.37550912038621     
   11.1177372383588     
  -1.84461791555557     
   8.73480677330141     
   8.27661655995818     
   3.44226097590108     
   17.9870510918328     
  -4.04401724945480     
   22.0917504855210     
  -10.0060214207806     
   14.2541641368662     
  -7.92101359455199     
  -8.27121533561498     
   7.58047992630696     
  -31.3600846214201     
   28.7800055800257     
  -2.96380141736600     
   7.50426941949955     
           93.84          3.232898          3.232898        -15.576470              2.07
