# Supplementary material for: Full-Dimensional Ab Initio Potential Energy Surface and Vibrational Energy Levels of Li2H
Source: Molecules. 2018 Dec 21;24(1):26. doi: 10.3390/molecules24010026 (PMC6337435; doi:10.3390/molecules24010026)
Supplement: Supplementary file 1 [file molecules-24-00026-s001.zip › supplementaries_molecules/fortran_files/Local_PES/example.inp]

    0.0000000000   -2.0581776812    0.0000000000     !H
    2.3613078832    0.1499561348    0.0000000000     !Li1
   -2.3613078832    0.1499561348    0.0000000000     !Li2
